# Supplementary material for: Synthesis of Copper Nanostructures for Non-Enzymatic Glucose Sensors via Direct-Current Magnetron Sputtering
Source: Nanomaterials (Basel). 2022 Nov 23;12(23):4144. doi: 10.3390/nano12234144 (PMC9739512; doi:10.3390/nano12234144)
Supplement: Supplementary file 1 [file nanomaterials-12-04144-s001.zip]

Archive with 1 entries (1 files):
- nanomaterials-2005193-supplementary.pdf
